# Supplementary material for: Polymeric potassium triformatocobalt(II)
Source: Acta Crystallogr Sect E Struct Rep Online. 2011 Mar 12;67(Pt 4):m422. doi: 10.1107/S1600536811008737 (PMC3099976; doi:10.1107/S1600536811008737)
Supplement: Supplementary file 1 [file e-67-0m422-sup1.cif]

##############################################################################
###                                                                        ###
###        Electronic paper (Acta Crystallographica Section E)             ###
###                                                                        ###
##############################################################################
#                                                                            #
# This CIF contains the data in a paper accepted for publication in Acta     #
# Crystallographica Section E. It conforms to the requirements of Notes      #
# for Authors for Section E, and has been peer reviewed under the auspices   #
# of the IUCr Commission on Journals.                                        #
#                                                                            #
# Full details of the Crystallographic Information File format               #
# are given in the paper "The Crystallographic Information File (CIF):       #
# a New Standard Archive File for Crystallography" by S. R. Hall, F. H.      #
# Allen and I. D. Brown [Acta Cryst. (1991), A47, 655-685].                  #
#                                                                            #
# The current version of the core CIF dictionary is obtainable from          #
# ftp://ftp.iucr.org/pub/cif_core.dic. The current version number is 2.4.    #
#                                                                            #
# Software is freely available for graphical display of the structure(s) in  #
# this CIF.  For information consult the CIF home page http://www.iucr.org/  #
# cif/home.html                                                              #
#                                                                            #
# This file may be used for bona fide research purposes within the           #
# scientific community so long as proper attribution is given to the journal # 
# article from which it was obtained.                                        #
#                                                                            #
##############################################################################
                                             
data_I
_audit_creation_method     SHELXL-97
_chemical_name_systematic
;
Poly[tri-\m-formato-cobalt(II)potassium]
;
_chemical_name_common     ?
_chemical_formula_moiety     'C3 H3 Co K O6'
_chemical_formula_sum     'C3 H3 Co K O6'
_chemical_formula_iupac     '[Co K (C H O2)3]'
_chemical_formula_weight     233.08
_chemical_melting_point     ?
_symmetry_cell_setting     monoclinic
_symmetry_space_group_name_H-M     'C 2/c'
_symmetry_space_group_name_Hall     '-C 2yc'
loop_
    _symmetry_equiv_pos_as_xyz
    'x, y, z'
    '-x, y, -z+1/2'
    'x+1/2, y+1/2, z'
    '-x+1/2, y+1/2, -z+1/2'
    '-x, -y, -z'
    'x, -y, z-1/2'
    '-x+1/2, -y+1/2, -z'
    'x+1/2, -y+1/2, z-1/2'
_cell_length_a     10.7244(8)
_cell_length_b     8.9653(6)
_cell_length_c     6.8742(5)
_cell_angle_alpha     90.00
_cell_angle_beta     95.539(6)
_cell_angle_gamma     90.00
_cell_volume     657.85(8)
_cell_formula_units_Z     4
_cell_measurement_reflns_used     6120
_cell_measurement_theta_min     2.97
_cell_measurement_theta_max     29.16
_cell_measurement_temperature     293(2)
_exptl_crystal_description     block
_exptl_crystal_colour     'light blue'
_exptl_crystal_size_max     0.1619
_exptl_crystal_size_mid     0.0918
_exptl_crystal_size_min     0.0635
_exptl_crystal_density_diffrn     2.353
_exptl_crystal_density_meas     ?
_exptl_crystal_density_method     'not measured'
_exptl_crystal_F_000     460
_exptl_absorpt_coefficient_mu     3.217
_exptl_absorpt_correction_type     numerical
_exptl_absorpt_process_details     '(X-SHAPE and X-RED32; Stoe & Cie, 2008)'
_exptl_absorpt_correction_T_min     0.711
_exptl_absorpt_correction_T_max     0.817
_exptl_special_details
;
;
_diffrn_ambient_temperature     293(2)
_diffrn_radiation_type     MoK\a
_diffrn_radiation_wavelength     0.71073
_diffrn_radiation_source     'fine-focus sealed tube'
_diffrn_radiation_monochromator     graphite
_diffrn_measurement_device_type     'Stoe IPDS-2'
_diffrn_measurement_method     \w
_diffrn_detector_area_resol_mean     ?
_diffrn_reflns_number     6120
_diffrn_reflns_av_R_equivalents     0.0312
_diffrn_reflns_av_sigmaI/netI     0.0142
_diffrn_reflns_theta_min     2.97
_diffrn_reflns_theta_max     29.16
_diffrn_reflns_theta_full     29.16
_diffrn_measured_fraction_theta_max     0.998
_diffrn_measured_fraction_theta_full     0.998
_diffrn_reflns_limit_h_min     -14
_diffrn_reflns_limit_h_max     14
_diffrn_reflns_limit_k_min     -12
_diffrn_reflns_limit_k_max     12
_diffrn_reflns_limit_l_min     -9
_diffrn_reflns_limit_l_max     9
_diffrn_standards_number     0
_diffrn_standards_interval_count     ?
_diffrn_standards_interval_time     0
_diffrn_standards_decay_%     0
_refine_special_details
;
 Refinement of F^2^ against ALL reflections.  The weighted R-factor wR and
 goodness of fit S are based on F^2^, conventional R-factors R are based
 on F, with F set to zero for negative F^2^. The threshold expression of
 F^2^ > 2sigma(F^2^) is used only for calculating R-factors(gt) etc. and is
 not relevant to the choice of reflections for refinement.  R-factors based
 on F^2^ are statistically about twice as large as those based on F, and R-
 factors based on ALL data will be even larger.
;
_reflns_number_total     892
_reflns_number_gt     853
_reflns_threshold_expression     I>2\s(I)
_refine_ls_structure_factor_coef     Fsqd
_refine_ls_matrix_type     full
_refine_ls_R_factor_all     0.0223
_refine_ls_R_factor_gt     0.0199
_refine_ls_wR_factor_gt     0.0454
_refine_ls_wR_factor_ref     0.0463
_refine_ls_goodness_of_fit_ref     1.150
_refine_ls_restrained_S_all     1.150
_refine_ls_number_reflns     892
_refine_ls_number_parameters     54
_refine_ls_number_restraints     0
_refine_ls_hydrogen_treatment     constr
_refine_ls_weighting_scheme     calc
_refine_ls_weighting_details
         'calc w=1/[\s^2^(Fo^2^)+(0.0276P)^2^+0.1263P] where P=(Fo^2^+2Fc^2^)/3'
_atom_sites_solution_hydrogens     geom
_atom_sites_solution_primary     direct
_atom_sites_solution_secondary     difmap
_refine_ls_shift/su_max     0.000
_refine_ls_shift/su_mean     0.000
_refine_diff_density_max     0.254
_refine_diff_density_min     -0.574
_refine_ls_extinction_method     'SHELXL97 (Sheldrick, 2008)'
_refine_ls_extinction_coef     0.0126(12)
_refine_ls_extinction_expression
                                  'Fc^*^=kFc[1+0.001xFc^2^\l^3^/sin(2\q)]^-1/4^'
loop_
    _atom_type_symbol
    _atom_type_description
    _atom_type_scat_dispersion_real
    _atom_type_scat_dispersion_imag
    _atom_type_scat_source
    'C' 'C' 0.0033 0.0016
                         'International Tables Vol C Tables 4.2.6.8 and 6.1.1.4'
    'H' 'H' 0.0000 0.0000
                         'International Tables Vol C Tables 4.2.6.8 and 6.1.1.4'
    'O' 'O' 0.0106 0.0060
                         'International Tables Vol C Tables 4.2.6.8 and 6.1.1.4'
    'K' 'K' 0.2009 0.2494
                         'International Tables Vol C Tables 4.2.6.8 and 6.1.1.4'
    'Co' 'Co' 0.3494 0.9721
                         'International Tables Vol C Tables 4.2.6.8 and 6.1.1.4'
_computing_data_collection     'X-AREA (Stoe & Cie, 2008)'
_computing_cell_refinement     'X-AREA (Stoe & Cie, 2008)'
_computing_data_reduction     'X-AREA (Stoe & Cie, 2008)'
_computing_structure_solution     'SHELXS97 (Sheldrick, 2008)'
_computing_structure_refinement     'SHELXL97 (Sheldrick, 2008)'
_computing_molecular_graphics
;
XP in SHELXTL (Sheldrick, 2008) and DIAMOND (Brandenburg, 1999)
;
_computing_publication_material     'XCIF in SHELXTL (Sheldrick, 2008)'
loop_
    _atom_site_type_symbol
    _atom_site_label
    _atom_site_fract_x
    _atom_site_fract_y
    _atom_site_fract_z
    _atom_site_U_iso_or_equiv
    _atom_site_adp_type
    _atom_site_calc_flag
    _atom_site_refinement_flags
    _atom_site_occupancy
    _atom_site_disorder_assembly
    _atom_site_disorder_group
    K K1 0.0000 0.10357(5) 0.2500 0.02582(12) Uani d S 1 . .
    Co Co1 0.2500 0.2500 0.0000 0.01561(10) Uani d S 1 . .
    O O1 0.16793(10) 0.33291(11) 0.24238(15) 0.0274(2) Uani d . 1 . .
    O O2 0.25445(9) 0.54804(11) 0.34563(15) 0.0271(2) Uani d . 1 . .
    C C1 0.18397(13) 0.44031(15) 0.3568(2) 0.0244(3) Uani d . 1 . .
    H H1 0.1371 0.4392 0.4638 0.029 Uiso calc R 1 . .
    O O11 0.43048(9) 0.31029(12) 0.12114(14) 0.0260(2) Uani d . 1 . .
    C C11 0.5000 0.2478(2) 0.2500 0.0271(4) Uani d S 1 . .
    H H11 0.5000 0.1441 0.2500 0.033 Uiso calc SR 1 . .
loop_
    _atom_site_aniso_label
    _atom_site_aniso_U_11
    _atom_site_aniso_U_22
    _atom_site_aniso_U_33
    _atom_site_aniso_U_12
    _atom_site_aniso_U_13
    _atom_site_aniso_U_23
    K1 0.0278(2) 0.01932(19) 0.0318(2) 0.000 0.01004(16) 0.000
    Co1 0.01611(14) 0.01374(14) 0.01648(14) -0.00041(8) -0.00102(8) 0.00122(8)
    O1 0.0332(5) 0.0223(5) 0.0277(5) -0.0087(4) 0.0091(4) -0.0093(4)
    O2 0.0300(5) 0.0204(4) 0.0318(5) -0.0063(4) 0.0076(4) -0.0089(4)
    C1 0.0312(6) 0.0213(6) 0.0215(6) -0.0042(5) 0.0069(5) -0.0037(5)
    O11 0.0215(4) 0.0303(5) 0.0245(5) -0.0036(4) -0.0063(4) 0.0033(4)
    C11 0.0270(9) 0.0217(9) 0.0310(10) 0.000 -0.0057(8) 0.000
_geom_special_details
;
 All esds (except the esd in the dihedral angle between two l.s. planes)
 are estimated using the full covariance matrix.  The cell esds are taken
 into account individually in the estimation of esds in distances, angles
 and torsion angles; correlations between esds in cell parameters are only
 used when they are defined by crystal symmetry.  An approximate (isotropic)
 treatment of cell esds is used for estimating esds involving l.s. planes.
;
loop_
    _geom_bond_atom_site_label_1
    _geom_bond_atom_site_label_2
    _geom_bond_site_symmetry_2
    _geom_bond_distance
    _geom_bond_publ_flag
    K1 O1 . 2.7371(10) y
    K1 O2 3_445 2.8193(10) y
    K1 O11 8_456 2.8335(10) ?
    K1 O11 3_445 2.8507(11) y
    K1 C11 3_445 3.189(2) ?
    Co1 O1 . 2.0943(10) y
    Co1 O2 6_565 2.1015(10) y
    Co1 O11 7 2.1026(9) y
    O1 C1 . 1.2448(17) ?
    O2 C1 . 1.2335(17) ?
    C1 H1 . 0.9300 ?
    O11 C11 . 1.2356(13) ?
    C11 H11 . 0.9300 ?
loop_
    _geom_angle_atom_site_label_1
    _geom_angle_atom_site_label_2
    _geom_angle_atom_site_label_3
    _geom_angle_site_symmetry_1
    _geom_angle_site_symmetry_3
    _geom_angle
    _geom_angle_publ_flag
    O1 K1 O1 . 2 82.62(5) ?
    O1 K1 O2 . 3_445 140.19(3) ?
    O1 K1 O2 2 3_445 59.81(3) ?
    O2 K1 O2 3_445 4_545 159.66(4) ?
    O1 K1 O11 . 8_456 92.48(3) ?
    O1 K1 O11 2 8_456 63.08(3) ?
    O2 K1 O11 3_445 8_456 60.35(3) ?
    O2 K1 O11 4_545 8_456 126.22(3) ?
    O11 K1 O11 8_456 7 148.37(5) ?
    O1 K1 O11 . 3_445 147.11(3) ?
    O1 K1 O11 2 3_445 123.09(3) ?
    O2 K1 O11 3_445 3_445 71.79(3) ?
    O2 K1 O11 4_545 3_445 89.25(3) ?
    O11 K1 O11 8_456 3_445 116.58(3) ?
    O11 K1 O11 7 3_445 93.17(3) ?
    O11 K1 O11 3_445 4_545 45.45(4) ?
    O1 K1 C11 . 3_445 138.69(2) ?
    O2 K1 C11 3_445 3_445 79.83(2) ?
    O11 K1 C11 8_456 3_445 105.81(2) ?
    O11 K1 C11 3_445 3_445 22.727(19) ?
    O1 Co1 O1 . 7 180.0 ?
    O1 Co1 O2 . 6_565 97.34(4) ?
    O1 Co1 O2 7 6_565 82.66(4) ?
    O2 Co1 O2 6_565 4_545 180.00(3) ?
    O1 Co1 O11 . 7 87.99(4) ?
    O1 Co1 O11 7 7 92.01(4) ?
    O2 Co1 O11 6_565 7 94.96(4) ?
    O2 Co1 O11 4_545 7 85.04(4) ?
    O11 Co1 O11 7 . 180.00(6) ?
    C1 O1 Co1 . . 137.25(9) ?
    C1 O1 K1 . . 128.31(9) ?
    Co1 O1 K1 . . 94.38(3) ?
    C1 O2 Co1 . 4 126.81(9) ?
    C1 O2 K1 . 3 138.13(9) ?
    Co1 O2 K1 4 3 91.88(3) ?
    O2 C1 O1 . . 127.90(13) ?
    O2 C1 H1 . . 116.0 ?
    O1 C1 H1 . . 116.0 ?
    C11 O11 Co1 . . 129.50(9) ?
    C11 O11 K1 . 7 125.17(6) ?
    Co1 O11 K1 . 7 91.47(3) ?
    C11 O11 K1 . 3 94.23(9) ?
    Co1 O11 K1 . 3 124.29(4) ?
    K1 O11 K1 7 3 86.83(3) ?
    O11 C11 O11 2_655 . 126.09(18) ?
    O11 C11 K1 2_655 3 63.04(9) ?
    O11 C11 H11 . . 117.0 ?
    K1 C11 H11 3 . 180.0 ?
data_global
_journal_date_recd_electronic     2011-02-18
_journal_date_accepted     2011-03-07
_journal_name_full     'Acta Crystallographica, Section E'
_journal_year     2011
_journal_volume     67
_journal_issue      4
_journal_page_first     m422
_journal_page_last     m422
_journal_paper_category     QM
_journal_coeditor_code     KJ2172
_publ_contact_author
;
      Susanne W\"ohlert
      Institut f\"ur Anorganische Chemie
      Christian-Albrechts-Universit\"at Kiel
      Max-Eyth-Strasse 2
      D-24118 Kiel
      Germany
;
_publ_contact_author_email     swoehlert@ac.uni-kiel.de
_publ_contact_author_fax     '(+)431-880-1520'
_publ_contact_author_phone     '(+)431-880-5546'
_publ_section_title
;
Polymeric potassium tri(formato)-cobalt(II)
;

loop_
    _publ_author_name
    _publ_author_footnote
    _publ_author_address
    'W\"ohlert, Susanne' .
;
Institut f\"ur Anorganische Chemie
Christian-Albrechts-Universit\"at Kiel
Max-Eyth-Strasse 2
24118 Kiel
Germany
;
    'Wriedt, Mario' .
;
Departement of Chemistry
Texas A&M University
College Station
Texas 77843
USA
;
    'Je\&s, Inke' .
;
Institut f\"ur Anorganische Chemie
Christian-Albrechts-Universit\"at Kiel
Max-Eyth-Strasse 2
24118 Kiel
Germany
;
    'N\"ather, Christian' .
;
Institut f\"ur Anorganische Chemie
Christian-Albrechts-Universit\"at Kiel
Max-Eyth-Strasse 2
24118 Kiel
Germany
;
_publ_section_synopsis     .
