# Supplementary material for: Polymeric potassium triformatocobalt(II)
Source: Acta Crystallogr Sect E Struct Rep Online. 2011 Mar 12;67(Pt 4):m422. doi: 10.1107/S1600536811008737 (PMC3099976; doi:10.1107/S1600536811008737)
Supplement: Supplementary file 2 [file e-67-0m422-Isup2.hkl]

# 
# h,k,l, Fc-squared, Fo-squared, sigma(Fo-squared) and status flag 
# 
data_I
_shelx_title ' CoK(CHO2)3 in C2/c at 293 K (ss250)' 
_shelx_refln_list_code          4 
_shelx_F_calc_maximum      171.50 
_exptl_crystal_F_000       460.00 
_reflns_d_resolution_high  0.7294 
 
loop_ 
 _symmetry_equiv_pos_as_xyz 
 'x, y, z' 
 '-x, y, -z+1/2' 
 'x+1/2, y+1/2, z' 
 '-x+1/2, y+1/2, -z+1/2' 
 '-x, -y, -z' 
 'x, -y, z-1/2' 
 '-x+1/2, -y+1/2, -z' 
 'x+1/2, -y+1/2, z-1/2' 
 
_cell_length_a    10.7244 
_cell_length_b     8.9653 
_cell_length_c     6.8742 
_cell_angle_alpha  90.000 
_cell_angle_beta   95.539 
_cell_angle_gamma  90.000 
 
_shelx_F_squared_multiplier     1.000 
 
loop_ 
 _refln_index_h 
 _refln_index_k 
 _refln_index_l 
 _refln_F_squared_calc 
 _refln_F_squared_meas 
 _refln_F_squared_sigma 
 _refln_observed_status 
   2   0   0     7661.29     8478.03     98.25 o 
   6   0   0      904.46      972.18     16.63 o 
   8   0   0     4421.52     4221.60     92.82 o 
  10   0   0     1022.51     1024.35     22.60 o 
  12   0   0     4883.15     4973.48    113.44 o 
  14   0   0      191.80      200.68     10.65 o 
   1   1   0     1561.42     1842.80     20.63 o 
   3   1   0    10539.09    10969.62    129.57 o 
   5   1   0       45.68       44.93      5.64 o 
   7   1   0       69.04       86.41      5.31 o 
   9   1   0      906.97      906.31     11.49 o 
  11   1   0       11.63       13.96      5.77 o 
  13   1   0      286.48      296.34      7.55 o 
   0   2   0     8016.85     8190.34    257.81 o 
   2   2   0      469.94      472.81      9.82 o 
   4   2   0     1464.75     1314.67     14.33 o 
   6   2   0     3431.73     3263.34     38.97 o 
   8   2   0      588.46      580.50     12.81 o 
  10   2   0     1505.65     1524.31     25.44 o 
  12   2   0      808.56      770.02     13.08 o 
  14   2   0      179.92      167.86      8.13 o 
   1   3   0     1454.97     1534.90     24.18 o 
   3   3   0     3022.26     3383.93     47.68 o 
   5   3   0      220.89      260.66      6.14 o 
   7   3   0      198.02      201.08      5.79 o 
   9   3   0       34.92       40.74      5.78 o 
  11   3   0       53.33       61.86      6.23 o 
  13   3   0       20.58       35.27      7.48 o 
   0   4   0     2057.75     2036.15     16.45 o 
   2   4   0    11855.33    11696.25    140.00 o 
   4   4   0     3390.80     3319.04     31.03 o 
   6   4   0     8660.97     8764.45     85.87 o 
   8   4   0     1203.23     1246.83     14.71 o 
  10   4   0     2306.83     2257.87     15.25 o 
  12   4   0      296.94      304.81      7.24 o 
   1   5   0      428.08      395.88      6.84 o 
   3   5   0      554.25      555.54      7.33 o 
   5   5   0     1950.11     1828.80     18.83 o 
   7   5   0     1910.57     1882.39     12.98 o 
   9   5   0      476.20      494.22     10.26 o 
  11   5   0      280.06      289.35      8.25 o 
  13   5   0       46.46       56.90      8.81 o 
   0   6   0     4933.98     4931.55     42.19 o 
   2   6   0     1305.83     1276.84     13.71 o 
   4   6   0     9050.94     8829.00    116.88 o 
   6   6   0      748.95      749.60      8.11 o 
   8   6   0     4396.50     4441.50     32.88 o 
  10   6   0      113.84      116.21      7.26 o 
  12   6   0      808.48      836.05     12.20 o 
   1   7   0      138.95      161.27      6.48 o 
   3   7   0       70.63       78.61      6.51 o 
   5   7   0       22.74       28.14      6.60 o 
   7   7   0       14.07       19.89      7.24 o 
   9   7   0        6.44       12.99      8.15 o 
  11   7   0        3.10       13.13      8.16 o 
   0   8   0      353.13      364.21     11.31 o 
   2   8   0      157.56      165.89      6.77 o 
   4   8   0     2576.87     2586.08     21.84 o 
   6   8   0      285.19      290.33      7.33 o 
   8   8   0     2622.00     2663.63     14.86 o 
  10   8   0      129.45      138.72      8.46 o 
   1   9   0      695.85      741.93     12.32 o 
   3   9   0        0.36       19.38      7.17 o 
   5   9   0      797.76      801.83     10.46 o 
   7   9   0      385.90      420.14     11.45 o 
   9   9   0        3.59       21.37      8.42 o 
   0  10   0     1070.90     1076.23     21.92 o 
   2  10   0     4324.01     4371.39     65.83 o 
   4  10   0      498.93      486.19     10.49 o 
   6  10   0     1153.88     1145.35     17.07 o 
   8  10   0      377.63      368.50      9.54 o 
   1  11   0      234.23      239.15      8.44 o 
   3  11   0      160.64      164.40      9.63 o 
   5  11   0       28.43       32.00      8.58 o 
   0  12   0      651.01      630.00     14.68 o 
   2  12   0      307.29      301.79      9.53 o 
 -13   1   1      432.66      439.54      9.01 o 
 -11   1   1     3253.06     3293.97     39.96 o 
  -9   1   1     1440.92     1430.80     18.68 o 
  -7   1   1     9556.54     9554.51     87.02 o 
  -5   1   1     2457.44     2335.85     16.60 o 
  -3   1   1      526.75      465.27      8.55 o 
  -1   1   1    10342.61    11091.76    123.17 o 
   1   1   1    16552.29    18345.99    288.28 o 
   3   1   1    10308.80    10810.10     84.79 o 
   5   1   1    20966.77    21785.31    163.47 o 
   7   1   1      874.11      874.70      6.62 o 
   9   1   1     1947.86     1901.39     26.78 o 
  11   1   1     1079.22     1054.33     14.52 o 
  13   1   1      580.36      575.92      8.22 o 
 -14   2   1      119.79      123.48      8.14 o 
 -12   2   1      130.68      129.71      6.63 o 
 -10   2   1      704.15      696.61     11.81 o 
  -8   2   1     3743.18     3686.47     41.10 o 
  -6   2   1       14.96       35.66      5.67 o 
  -4   2   1     6220.41     6111.46     49.90 o 
  -2   2   1      599.81      551.97      9.41 o 
   0   2   1        5.44       20.41      8.70 o 
   2   2   1     6663.30     6774.39     60.52 o 
   4   2   1     8108.89     8474.12     74.22 o 
   6   2   1      284.45      285.79      5.48 o 
   8   2   1     2403.99     2364.89     21.22 o 
  10   2   1       89.47       88.74      5.79 o 
  12   2   1       31.54       42.55      6.51 o 
  14   2   1       43.05       51.10      8.15 o 
 -13   3   1     1361.21     1371.64     20.41 o 
 -11   3   1       82.31       86.65      6.60 o 
  -9   3   1     2557.77     2453.28     36.12 o 
  -7   3   1      150.94      154.72      5.82 o 
  -5   3   1    11253.73    11051.18     61.43 o 
  -3   3   1      133.29      105.81      7.68 o 
  -1   3   1    29412.53    25219.64    315.08 o 
   1   3   1       25.06       25.58      7.05 o 
   3   3   1     8472.31     8216.11     72.75 o 
   5   3   1       59.44       62.12      5.41 o 
   7   3   1     3762.50     3613.77     25.14 o 
   9   3   1      121.74      116.37      6.05 o 
  11   3   1     2556.57     2521.34     31.68 o 
  13   3   1       66.85       69.05      7.41 o 
 -12   4   1      173.27      164.64      7.46 o 
 -10   4   1      139.68      140.85      6.66 o 
  -8   4   1      101.05      112.74      6.30 o 
  -6   4   1        2.77       12.23      6.32 o 
  -4   4   1     3792.13     3849.14     43.00 o 
  -2   4   1       79.28       71.00      6.58 o 
   0   4   1     8017.19     8568.01    100.78 o 
   2   4   1        1.03       13.25      6.46 o 
   4   4   1       28.84       29.54      5.77 o 
   6   4   1       43.80       46.89      5.51 o 
   8   4   1      240.46      228.95      6.12 o 
  10   4   1        1.97       17.79      6.14 o 
  12   4   1      608.46      584.75      7.80 o 
 -13   5   1      829.40      786.38     14.72 o 
 -11   5   1      694.03      683.05     15.37 o 
  -9   5   1     2213.64     2267.32     16.14 o 
  -7   5   1     1480.38     1476.47     16.27 o 
  -5   5   1     6172.07     6108.94     61.83 o 
  -3   5   1     6248.76     6183.41     53.13 o 
  -1   5   1     6517.87     6428.05     38.28 o 
   1   5   1     3055.46     3048.53     22.75 o 
   3   5   1     6525.67     6388.76     39.31 o 
   5   5   1     3239.06     3120.38     31.22 o 
   7   5   1     6185.40     6171.47     40.38 o 
   9   5   1     2155.09     2195.36     13.75 o 
  11   5   1     1193.95     1203.17      9.91 o 
  13   5   1      346.86      322.14      8.78 o 
 -12   6   1       18.64       28.42      8.38 o 
 -10   6   1      167.70      165.44      7.53 o 
  -8   6   1       64.74       80.58      7.72 o 
  -6   6   1     1290.74     1233.28     11.07 o 
  -4   6   1       40.39       35.95      6.49 o 
  -2   6   1     3237.11     3339.58     36.94 o 
   0   6   1      674.10      681.50      8.00 o 
   2   6   1      571.92      608.73      6.90 o 
   4   6   1        2.35       16.10      6.69 o 
   6   6   1      327.47      311.34      6.70 o 
   8   6   1       27.68       23.75      6.64 o 
  10   6   1      505.46      497.86      7.90 o 
  12   6   1       66.98       91.06      8.44 o 
 -11   7   1      596.44      614.58     15.17 o 
  -9   7   1      132.55      149.76      7.70 o 
  -7   7   1     1430.14     1446.13      9.21 o 
  -5   7   1      623.82      646.45      8.54 o 
  -3   7   1     8695.09     8332.65     72.54 o 
  -1   7   1      336.81      348.07      8.23 o 
   1   7   1     3777.85     3738.16     39.81 o 
   3   7   1       50.38       57.73      6.25 o 
   5   7   1      819.80      831.90     12.51 o 
   7   7   1      484.93      513.56      8.04 o 
   9   7   1     1850.95     1918.71     15.37 o 
  11   7   1      124.88      134.67      8.45 o 
 -10   8   1      208.86      215.23      8.59 o 
  -8   8   1       30.80       45.67      7.70 o 
  -6   8   1     1188.87     1214.29     15.80 o 
  -4   8   1       21.09       33.58      7.28 o 
  -2   8   1      506.02      491.96      9.03 o 
   0   8   1      726.96      722.86      9.20 o 
   2   8   1      494.80      484.21      7.08 o 
   4   8   1       73.88       65.89      7.09 o 
   6   8   1      965.91      977.55     20.26 o 
   8   8   1       70.63       84.92      8.28 o 
  10   8   1       95.87      113.02     10.17 o 
  -9   9   1     1328.06     1277.17      9.77 o 
  -7   9   1      252.71      258.39      8.31 o 
  -5   9   1     2038.98     2013.68     35.58 o 
  -3   9   1     1224.52     1212.85     18.00 o 
  -1   9   1     2213.59     2233.08     19.79 o 
   1   9   1     1042.74     1061.65      9.33 o 
   3   9   1     3070.98     3124.61     31.29 o 
   5   9   1      184.08      198.35      7.88 o 
   7   9   1     1833.86     1803.57     30.22 o 
   9   9   1      331.28      336.12      8.82 o 
  -8  10   1       25.70       38.83      8.68 o 
  -6  10   1      130.49      132.61      8.45 o 
  -4  10   1        2.92       18.82      7.71 o 
  -2  10   1       14.21       24.70      7.42 o 
   0  10   1      406.12      422.17      8.16 o 
   2  10   1       22.91       39.20      7.48 o 
   4  10   1        0.05       17.48      8.33 o 
   6  10   1       47.59       59.36      8.25 o 
   8  10   1       14.96       30.13      8.99 o 
  -5  11   1     1092.34     1081.80     14.52 o 
  -3  11   1       19.91       29.04      8.69 o 
  -1  11   1     1077.02     1103.55     16.72 o 
   1  11   1      243.72      252.22      8.81 o 
   3  11   1     2581.21     2593.30     31.86 o 
   5  11   1      215.09      231.59      9.09 o 
  -2  12   1      114.61      129.03      9.16 o 
   0  12   1      127.02      118.83      8.90 o 
   2  12   1      138.90      156.29     10.26 o 
 -14   0   2      597.56      594.65     11.67 o 
 -12   0   2        7.58        5.25      9.82 o 
 -10   0   2     1301.63     1252.43     10.84 o 
  -8   0   2      515.08      527.93      9.20 o 
  -6   0   2    21570.17    21166.28    104.43 o 
  -4   0   2       18.37       30.49      9.65 o 
   0   0   2     3064.74     3387.92     24.63 o 
   2   0   2     3627.63     3377.70     36.51 o 
   4   0   2     1765.21     1899.69     42.34 o 
   6   0   2    10093.09     9875.11    172.45 o 
   8   0   2      444.46      428.21      7.94 o 
  10   0   2     5248.23     5003.12     72.50 o 
  12   0   2       12.81       16.12      9.55 o 
  14   0   2     1062.23     1064.06     22.48 o 
 -13   1   2        3.09        7.61      7.07 o 
 -11   1   2      159.31      161.61      6.29 o 
  -9   1   2      385.26      403.44      6.41 o 
  -7   1   2      864.54      855.45      8.48 o 
  -5   1   2      136.73      115.78      6.35 o 
  -3   1   2    14299.58    14743.81     74.84 o 
  -1   1   2      824.74      890.98     10.84 o 
   1   1   2     7917.66     8108.93     65.08 o 
   3   1   2        3.64        3.34      5.25 o 
   5   1   2      712.31      680.53      9.82 o 
   7   1   2      104.77       86.94      5.82 o 
   9   1   2      993.49      955.25      8.61 o 
  11   1   2       31.91       40.47      6.19 o 
  13   1   2      265.48      254.22      6.98 o 
 -14   2   2      498.62      490.36     10.70 o 
 -12   2   2     1597.74     1621.80     24.53 o 
 -10   2   2     1275.75     1300.86     17.12 o 
  -8   2   2     4344.21     4218.34     18.50 o 
  -6   2   2     6787.85     6553.60     35.67 o 
  -4   2   2     3102.92     3090.66     11.08 o 
  -2   2   2     8309.42     8351.19     72.40 o 
   0   2   2     6123.81     6272.15     51.90 o 
   2   2   2     5327.60     5156.76     58.44 o 
   4   2   2    14532.92    14428.79    189.66 o 
   6   2   2     4358.50     4369.27     51.55 o 
   8   2   2     1901.55     1858.99     25.79 o 
  10   2   2     1456.30     1414.49     15.67 o 
  12   2   2      262.05      259.35      7.77 o 
 -13   3   2       11.95       16.21      7.81 o 
 -11   3   2      121.87      123.52      6.75 o 
  -9   3   2      253.20      263.44      6.03 o 
  -7   3   2        0.30        6.90      6.26 o 
  -5   3   2      782.63      818.57      7.40 o 
  -3   3   2     2859.13     2981.55     22.98 o 
  -1   3   2     2072.89     2158.84     14.12 o 
   1   3   2     2753.30     3036.49     38.10 o 
   3   3   2     1209.18     1220.08     15.94 o 
   5   3   2      678.29      730.45      9.30 o 
   7   3   2       23.82       28.94      5.17 o 
   9   3   2      439.02      435.00      6.09 o 
  11   3   2      244.61      261.89      7.12 o 
  13   3   2        0.08       10.10      8.00 o 
 -12   4   2     1396.15     1402.72     12.92 o 
 -10   4   2      362.54      372.22      7.12 o 
  -8   4   2     2609.93     2564.20     23.79 o 
  -6   4   2      391.18      391.94      7.58 o 
  -4   4   2     5886.30     5586.84     42.57 o 
  -2   4   2     2282.89     2312.53     27.01 o 
   0   4   2    12354.55    12132.20    150.22 o 
   2   4   2     1797.46     1707.22     12.36 o 
   4   4   2     5437.98     5388.80     58.09 o 
   6   4   2      689.55      694.85     11.76 o 
   8   4   2     2938.15     2890.98     14.57 o 
  10   4   2      798.74      808.32      8.39 o 
  12   4   2     1215.11     1214.99     11.86 o 
 -13   5   2      214.24      197.85      8.95 o 
 -11   5   2      644.90      651.00      8.74 o 
  -9   5   2      537.78      548.05      7.75 o 
  -7   5   2      516.04      498.12      8.07 o 
  -5   5   2      538.94      541.52      9.98 o 
  -3   5   2       14.83       22.34      6.23 o 
  -1   5   2      977.61      965.00     18.16 o 
   1   5   2     3099.15     3075.34     26.05 o 
   3   5   2     1694.10     1679.60     19.78 o 
   5   5   2     1796.06     1802.48     16.95 o 
   7   5   2      731.35      727.80      7.21 o 
   9   5   2        3.26       19.87      6.38 o 
  11   5   2       60.67       65.53      7.26 o 
 -12   6   2      105.11      102.73      9.63 o 
 -10   6   2     2258.18     2233.63     24.23 o 
  -8   6   2       55.46       68.24      7.10 o 
  -6   6   2     2477.33     2498.89     35.04 o 
  -4   6   2      989.48      982.83      8.18 o 
  -2   6   2     7631.04     7638.21     93.71 o 
   0   6   2     1866.20     1869.49     22.27 o 
   2   6   2     7775.80     7800.74    100.53 o 
   4   6   2       31.60       34.75      5.99 o 
   6   6   2     2261.84     2251.90     19.54 o 
   8   6   2      283.09      289.14      6.76 o 
  10   6   2     1592.92     1601.72     26.97 o 
  12   6   2      476.81      449.32      9.17 o 
 -11   7   2        0.57        4.59      8.61 o 
  -9   7   2        1.99       10.12      7.61 o 
  -7   7   2       32.10       34.45      6.96 o 
  -5   7   2       78.87       92.74      7.13 o 
  -3   7   2      175.39      173.04      6.63 o 
  -1   7   2       60.28       61.26      6.52 o 
   1   7   2      487.97      499.91      7.33 o 
   3   7   2      318.95      321.25      6.47 o 
   5   7   2        0.23        7.33      6.78 o 
   7   7   2       62.44       72.94      6.98 o 
   9   7   2        1.44        8.83      7.72 o 
  11   7   2        2.69       18.41      8.65 o 
 -10   8   2     1879.15     1927.79     23.63 o 
  -8   8   2      210.51      238.70      7.99 o 
  -6   8   2     1191.58     1220.61     20.80 o 
  -4   8   2      725.18      736.39      8.28 o 
  -2   8   2     2557.89     2511.16     26.12 o 
   0   8   2     1471.72     1462.65     27.41 o 
   2   8   2     6619.32     6469.75     49.37 o 
   4   8   2      544.57      539.77      7.15 o 
   6   8   2     2466.57     2496.29     20.40 o 
   8   8   2      309.94      320.42      8.62 o 
  10   8   2      493.11      467.45      8.99 o 
  -9   9   2       71.02       72.72      8.79 o 
  -7   9   2      256.50      263.17      8.06 o 
  -5   9   2      722.19      711.00     10.08 o 
  -3   9   2       67.62       64.92      7.98 o 
  -1   9   2     1535.35     1515.66     20.74 o 
   1   9   2       71.72       92.90      6.82 o 
   3   9   2      347.98      365.44      7.87 o 
   5   9   2      272.30      282.18      8.10 o 
   7   9   2      264.21      278.97      8.20 o 
   9   9   2        0.34       15.58      9.04 o 
  -8  10   2      862.37      774.27     17.09 o 
  -6  10   2      191.02      203.58      8.83 o 
  -4  10   2     2462.82     2421.09     30.13 o 
  -2  10   2       85.93       92.88      7.94 o 
   0  10   2     1226.21     1223.63     25.99 o 
   2  10   2      179.53      176.99      7.54 o 
   4  10   2      942.80      965.82     16.00 o 
   6  10   2      318.49      335.63      9.05 o 
  -5  11   2      211.12      206.96     10.12 o 
  -3  11   2      112.47      114.50      8.53 o 
  -1  11   2      410.73      414.15     11.72 o 
   1  11   2        8.24       27.33      8.56 o 
   3  11   2      218.31      215.67      8.64 o 
   5  11   2        2.73       12.02     10.11 o 
   0  12   2      242.78      248.14     16.90 o 
 -13   1   3     1342.34     1364.73     14.33 o 
 -11   1   3       87.70       95.14      6.52 o 
  -9   1   3     1015.80     1001.65      7.57 o 
  -7   1   3     1333.43     1286.98      9.72 o 
  -5   1   3     3214.13     3173.29     16.25 o 
  -3   1   3     7441.11     7429.63     76.97 o 
  -1   1   3    12555.61    12500.37     93.33 o 
   1   1   3       63.87       40.44      5.96 o 
   3   1   3     6196.73     5997.50     87.93 o 
   5   1   3     1110.98     1093.62     17.44 o 
   7   1   3     1897.63     1887.73     29.71 o 
   9   1   3     2325.68     2269.68     26.12 o 
  11   1   3      773.72      749.13     12.47 o 
  13   1   3      258.77      243.34      7.78 o 
 -14   2   3      285.46      270.45      8.73 o 
 -12   2   3      123.65      128.96      7.30 o 
 -10   2   3      925.32      913.65     11.29 o 
  -8   2   3      689.03      666.89      8.42 o 
  -6   2   3        3.52       17.00      6.53 o 
  -4   2   3     1616.18     1519.04     16.62 o 
  -2   2   3     2629.22     2680.78     18.48 o 
   0   2   3     1381.26     1281.72      8.67 o 
   2   2   3     5943.86     6097.37     77.94 o 
   4   2   3     1672.93     1663.13     13.46 o 
   6   2   3      269.10      255.80      7.74 o 
   8   2   3       72.83       79.16      5.42 o 
  10   2   3      104.71      116.94      7.65 o 
  12   2   3       43.00       47.61      7.04 o 
 -13   3   3      118.83      127.94      8.27 o 
 -11   3   3     2524.70     2564.92     18.50 o 
  -9   3   3      682.13      676.77     10.29 o 
  -7   3   3    11007.61    10945.43     65.95 o 
  -5   3   3     1405.71     1367.67      8.84 o 
  -3   3   3    18226.85    17839.84    225.85 o 
  -1   3   3     1946.00     1974.47     18.51 o 
   1   3   3    11558.56    11660.50    134.19 o 
   3   3   3     1571.43     1582.46     21.57 o 
   5   3   3     9211.51     9088.48    141.36 o 
   7   3   3      950.22      941.54     14.86 o 
   9   3   3     5302.58     5064.84     71.86 o 
  11   3   3      384.43      385.72      9.29 o 
 -12   4   3        6.11       19.28      7.85 o 
 -10   4   3      127.73      140.00      7.18 o 
  -8   4   3       15.76       18.64      6.87 o 
  -6   4   3     1849.27     1832.42     17.30 o 
  -4   4   3     1092.02     1092.42     13.90 o 
  -2   4   3       28.60       29.77      6.72 o 
   0   4   3      554.38      577.36     11.01 o 
   2   4   3       44.13       51.26      5.68 o 
   4   4   3      533.15      556.66      6.58 o 
   6   4   3     1787.59     1692.72     30.72 o 
   8   4   3      107.25      111.73      6.11 o 
  10   4   3      147.92      147.57      6.60 o 
  12   4   3      137.28      132.16      7.75 o 
 -11   5   3      891.34      931.96     10.54 o 
  -9   5   3      438.48      460.27      7.77 o 
  -7   5   3      655.38      657.17      8.17 o 
  -5   5   3      104.24       86.55      7.03 o 
  -3   5   3      395.84      403.47      8.45 o 
  -1   5   3      625.60      607.42      7.11 o 
   1   5   3     5747.48     5736.59     61.20 o 
   3   5   3     2034.12     1997.92     22.14 o 
   5   5   3     1903.85     1841.78     31.37 o 
   7   5   3      181.83      189.69      6.69 o 
   9   5   3      214.06      220.00      6.60 o 
  11   5   3      202.91      203.34      7.47 o 
 -12   6   3       39.55       42.07      9.32 o 
 -10   6   3       43.28       44.64      8.36 o 
  -8   6   3      373.64      361.30      8.27 o 
  -6   6   3      683.20      666.98      7.78 o 
  -4   6   3      389.51      398.44      7.40 o 
  -2   6   3      632.66      651.96     12.45 o 
   0   6   3       83.81       86.60      6.04 o 
   2   6   3       20.43       28.75      5.95 o 
   4   6   3      557.01      561.60     11.62 o 
   6   6   3       36.13       55.16      6.75 o 
   8   6   3      378.03      371.09      7.46 o 
  10   6   3      191.13      190.78      7.57 o 
 -11   7   3      505.30      480.80      9.73 o 
  -9   7   3     3005.78     3015.34     24.23 o 
  -7   7   3      647.07      658.54      8.70 o 
  -5   7   3     5072.83     5051.07     49.70 o 
  -3   7   3      309.99      324.10      7.10 o 
  -1   7   3     3889.31     3854.32     36.49 o 
   1   7   3     2502.42     2406.56     26.59 o 
   3   7   3     4435.38     4303.11     51.63 o 
   5   7   3     1416.14     1418.75     36.84 o 
   7   7   3     2987.87     3022.39     37.51 o 
   9   7   3      160.72      172.78      8.47 o 
 -10   8   3       69.36       86.03      9.20 o 
  -8   8   3      108.69      123.34      8.30 o 
  -6   8   3      487.99      514.70     11.75 o 
  -4   8   3      260.78      273.98      7.43 o 
  -2   8   3      121.46      132.93      6.96 o 
   0   8   3     1159.83     1110.82     22.05 o 
   2   8   3      120.37      121.99      6.70 o 
   4   8   3      253.14      245.02      6.98 o 
   6   8   3      243.48      246.04      9.18 o 
   8   8   3      137.96      153.98      9.04 o 
  -9   9   3      170.08      157.02      9.72 o 
  -7   9   3      758.51      774.83     14.88 o 
  -5   9   3      508.85      525.79     15.68 o 
  -3   9   3     1280.84     1269.43     18.02 o 
  -1   9   3      149.50      151.28      7.81 o 
   1   9   3     2079.91     2050.27     28.42 o 
   3   9   3      105.56      112.17      6.94 o 
   5   9   3     1427.71     1370.13     20.30 o 
   7   9   3      491.05      478.78     11.07 o 
  -6  10   3      157.72      166.14      9.77 o 
  -4  10   3        3.20        6.19      8.67 o 
  -2  10   3       20.14       32.04      7.68 o 
   0  10   3       29.57       47.34      8.40 o 
   2  10   3        9.17       12.48      7.51 o 
   4  10   3        0.02       13.82      8.02 o 
   6  10   3       70.20       83.19      9.15 o 
  -5  11   3      113.03       99.05     13.82 o 
  -3  11   3     1592.94     1491.23     20.26 o 
  -1  11   3      161.93      156.05      8.55 o 
   1  11   3     1574.37     1415.02     30.03 o 
   3  11   3       36.23       46.87      8.59 o 
 -12   0   4     1934.46     1973.49     16.46 o 
 -10   0   4       92.54       97.48      9.92 o 
  -8   0   4     5266.04     5128.72     37.80 o 
  -6   0   4      642.18      651.48     11.39 o 
  -4   0   4     5252.58     4900.95     64.40 o 
  -2   0   4      503.06      516.24     11.26 o 
   0   0   4     5811.10     5479.87     87.63 o 
   2   0   4      410.36      427.06      8.44 o 
   4   0   4     5578.08     5395.53     74.72 o 
   6   0   4      138.39      138.57      8.29 o 
   8   0   4     4436.06     4340.97     80.18 o 
  10   0   4      115.98      116.21      9.76 o 
  12   0   4      787.88      779.80     17.22 o 
 -13   1   4        3.37       18.47      8.22 o 
 -11   1   4      521.90      541.40      7.92 o 
  -9   1   4      233.40      246.00      6.99 o 
  -7   1   4      843.75      811.08      8.46 o 
  -5   1   4      313.46      337.26      7.45 o 
  -3   1   4     2092.64     2131.22     27.77 o 
  -1   1   4       10.23       22.85      6.17 o 
   1   1   4     1214.94     1204.35      9.96 o 
   3   1   4       47.57       37.24      5.82 o 
   5   1   4     1319.00     1266.04     18.35 o 
   7   1   4      155.60      161.62      5.91 o 
   9   1   4      240.25      241.19      5.93 o 
  11   1   4       73.69       73.62      6.89 o 
 -12   2   4      658.12      688.29     12.20 o 
 -10   2   4      921.35      951.83      9.01 o 
  -8   2   4     1557.87     1551.61     12.54 o 
  -6   2   4     1421.61     1440.49      9.66 o 
  -4   2   4     4395.22     4366.33     44.28 o 
  -2   2   4    11700.90    11656.15     89.93 o 
   0   2   4     6495.42     6523.85     64.79 o 
   2   2   4     8721.75     8532.29     65.72 o 
   4   2   4     3651.82     3586.59     48.50 o 
   6   2   4      906.57      890.46     11.96 o 
   8   2   4     2131.48     2165.59     30.46 o 
  10   2   4     1122.95     1105.48     11.28 o 
  12   2   4      800.91      773.08      8.75 o 
 -13   3   4       20.47       20.84      9.45 o 
 -11   3   4       37.57       43.10      8.17 o 
  -9   3   4      871.25      862.66      9.58 o 
  -7   3   4      160.17      169.63      7.11 o 
  -5   3   4       58.58       63.28      7.35 o 
  -3   3   4      456.23      465.36     10.96 o 
  -1   3   4       46.77       54.43      6.17 o 
   1   3   4     1109.33     1149.81     20.51 o 
   3   3   4     1203.10     1245.53     22.81 o 
   5   3   4       45.49       41.97      5.58 o 
   7   3   4      184.61      176.50      6.15 o 
   9   3   4      364.80      364.74      6.50 o 
  11   3   4        1.39        2.96      7.00 o 
 -12   4   4       74.37       85.42      8.69 o 
 -10   4   4     1368.32     1406.81     16.73 o 
  -8   4   4      516.08      537.33      7.78 o 
  -6   4   4     3989.05     3867.45     27.76 o 
  -4   4   4      631.23      647.25      7.59 o 
  -2   4   4     3621.84     3522.41     26.61 o 
   0   4   4      303.79      300.43      7.13 o 
   2   4   4     3931.08     3823.39     55.10 o 
   4   4   4     1210.49     1242.19     18.38 o 
   6   4   4     2780.00     2802.03     49.02 o 
   8   4   4      526.46      523.25      7.92 o 
  10   4   4      774.56      756.98     14.33 o 
 -11   5   4      299.50      305.38      8.62 o 
  -9   5   4       80.25       98.87      7.60 o 
  -7   5   4      112.52      120.52      7.24 o 
  -5   5   4      759.36      768.19      9.29 o 
  -3   5   4      404.63      395.89      7.54 o 
  -1   5   4     2192.20     2144.83     36.66 o 
   1   5   4     2050.77     2023.14     23.81 o 
   3   5   4      188.17      206.68      7.08 o 
   5   5   4      314.92      313.57      6.06 o 
   7   5   4       22.63       35.14      6.12 o 
   9   5   4        7.60       13.82      6.85 o 
  11   5   4      155.37      162.64      7.87 o 
 -10   6   4      166.51      173.22      9.14 o 
  -8   6   4     2539.07     2543.24     28.58 o 
  -6   6   4     1157.31     1172.92     19.20 o 
  -4   6   4     3528.17     3539.20     45.48 o 
  -2   6   4        7.62        9.13      6.39 o 
   0   6   4     2833.08     2793.41     35.11 o 
   2   6   4       84.09       83.36      6.07 o 
   4   6   4     3968.49     3919.48     63.73 o 
   6   6   4     1416.34     1388.30     23.42 o 
   8   6   4     1704.35     1661.43     30.77 o 
  10   6   4      165.70      154.64      7.97 o 
  -9   7   4        8.87       21.10      8.92 o 
  -7   7   4       58.39       66.49      8.32 o 
  -5   7   4       91.20       98.00      7.21 o 
  -3   7   4       14.96       34.30      6.68 o 
  -1   7   4       64.03       71.39      6.67 o 
   1   7   4      238.78      226.21      6.51 o 
   3   7   4      231.66      235.18      8.17 o 
   5   7   4      183.03      175.36      6.76 o 
   7   7   4       38.26       44.96      7.12 o 
   9   7   4        0.81       16.16      7.88 o 
  -8   8   4      794.05      772.38      9.72 o 
  -6   8   4      777.21      770.77     19.96 o 
  -4   8   4     2692.84     2599.00     32.98 o 
  -2   8   4      575.78      581.66      8.75 o 
   0   8   4     3900.38     3832.16     46.69 o 
   2   8   4      394.76      389.51      7.82 o 
   4   8   4     1738.67     1741.77     33.82 o 
   6   8   4      737.93      727.35     12.02 o 
   8   8   4      754.12      726.94     12.99 o 
  -7   9   4      154.63      146.38      9.28 o 
  -5   9   4      268.14      260.09      9.37 o 
  -3   9   4       33.76       43.27      8.03 o 
  -1   9   4      617.01      625.51     12.04 o 
   1   9   4      135.66      139.01      7.32 o 
   3   9   4      262.22      281.83      7.70 o 
   5   9   4       29.80       29.24      7.53 o 
   7   9   4      157.25      151.91      8.55 o 
  -6  10   4      933.32      890.76     12.06 o 
  -4  10   4       38.91       45.53      8.74 o 
  -2  10   4      728.46      718.55     10.38 o 
   0  10   4      178.82      168.55      8.20 o 
   2  10   4      690.03      658.46     11.05 o 
   4  10   4       68.22       79.81      8.54 o 
  -1  11   4       65.80       68.32      8.92 o 
   1  11   4       12.54       34.49      8.80 o 
 -13   1   5      145.55      156.22     10.07 o 
 -11   1   5      974.39      989.29      9.82 o 
  -9   1   5     1412.02     1433.10     14.03 o 
  -7   1   5     2172.37     2161.23     18.75 o 
  -5   1   5      600.12      602.90     10.85 o 
  -3   1   5     4475.90     4474.88     23.09 o 
  -1   1   5      621.46      583.93     10.56 o 
   1   1   5     6050.59     5887.14     49.62 o 
   3   1   5     3861.42     3765.99     27.08 o 
   5   1   5     1262.28     1246.65     19.75 o 
   7   1   5     1173.69     1230.85     21.30 o 
   9   1   5      895.11      888.81     17.86 o 
  11   1   5      238.29      239.97      7.71 o 
 -12   2   5       28.46       39.63      8.72 o 
 -10   2   5      397.95      411.65      8.69 o 
  -8   2   5       95.31      101.81      7.84 o 
  -6   2   5      577.59      597.55     11.91 o 
  -4   2   5      631.62      632.92      7.82 o 
  -2   2   5     3291.30     3187.78     22.44 o 
   0   2   5      278.06      279.23      6.24 o 
   2   2   5      791.28      764.49      9.66 o 
   4   2   5      146.05      144.95      5.64 o 
   6   2   5       62.79       69.81      6.22 o 
   8   2   5       10.55       19.53      6.10 o 
  10   2   5      442.47      452.01      9.72 o 
 -11   3   5       78.35       79.39      8.56 o 
  -9   3   5     2896.49     2882.26     11.51 o 
  -7   3   5       52.25       53.33      7.78 o 
  -5   3   5     3006.69     2980.70     29.17 o 
  -3   3   5      107.98      123.40      6.96 o 
  -1   3   5     3819.85     3773.51     39.80 o 
   1   3   5      410.43      408.80      6.83 o 
   3   3   5     6388.39     6427.45    110.37 o 
   5   3   5      460.37      477.68      9.64 o 
   7   3   5     3358.50     3394.80     66.90 o 
   9   3   5      193.60      207.14      6.87 o 
  11   3   5      691.36      689.04     17.53 o 
 -12   4   5      115.85      123.45      9.88 o 
 -10   4   5      421.17      402.78      9.04 o 
  -8   4   5       27.39       36.61      8.14 o 
  -6   4   5     1652.23     1596.04     16.68 o 
  -4   4   5      209.68      208.42      7.62 o 
  -2   4   5       19.04       21.35      6.70 o 
   0   4   5      151.89      170.34      7.14 o 
   2   4   5      170.97      159.55      5.86 o 
   4   4   5       46.19       40.57      5.78 o 
   6   4   5     1416.37     1416.00     20.41 o 
   8   4   5       28.04       32.99      6.58 o 
  10   4   5       27.47       24.09      7.28 o 
 -11   5   5      147.60      149.65      9.61 o 
  -9   5   5      380.24      388.35      9.16 o 
  -7   5   5      899.00      877.45      9.26 o 
  -5   5   5     3517.61     3469.93     35.33 o 
  -3   5   5     2828.96     2748.41     28.77 o 
  -1   5   5     3824.11     3929.21     53.08 o 
   1   5   5      603.59      613.34      8.73 o 
   3   5   5      772.71      782.35     10.32 o 
   5   5   5      624.16      619.46      9.59 o 
   7   5   5     1192.41     1249.60     24.96 o 
   9   5   5      689.23      668.00     11.12 o 
 -10   6   5       31.40       35.39     10.25 o 
  -8   6   5      777.15      762.43      9.95 o 
  -6   6   5        4.82       16.45      8.24 o 
  -4   6   5      400.35      404.47      7.59 o 
  -2   6   5        2.12       14.50      6.51 o 
   0   6   5      212.31      206.01      6.52 o 
   2   6   5       34.03       47.73      6.34 o 
   4   6   5      794.69      767.02     13.54 o 
   6   6   5       22.48       27.51      6.66 o 
   8   6   5      273.58      263.17      7.84 o 
  -9   7   5        2.95       15.14      9.95 o 
  -7   7   5     1489.81     1506.86     24.54 o 
  -5   7   5      309.86      320.53      8.13 o 
  -3   7   5     1935.75     1933.94     22.79 o 
  -1   7   5      774.50      764.23     16.17 o 
   1   7   5     1687.45     1647.40     27.84 o 
   3   7   5      144.99      164.85      6.75 o 
   5   7   5     2157.40     2178.23     38.60 o 
   7   7   5      315.98      317.70      9.53 o 
  -8   8   5      137.09      148.57     10.16 o 
  -6   8   5      243.48      262.53      8.76 o 
  -4   8   5      352.93      373.59      8.00 o 
  -2   8   5       30.95       40.53      7.68 o 
   0   8   5      629.49      629.42     12.30 o 
   2   8   5       52.23       66.82      7.15 o 
   4   8   5      108.50      125.64      7.44 o 
   6   8   5       83.36       94.70      9.08 o 
  -7   9   5      248.77      257.18     18.13 o 
  -5   9   5     1007.04      951.60     18.28 o 
  -3   9   5      101.77      124.90      8.19 o 
  -1   9   5     1599.47     1531.65     32.39 o 
   1   9   5      261.66      249.28      7.82 o 
   3   9   5      762.53      703.67      9.71 o 
   5   9   5      373.67      330.56     10.73 o 
  -4  10   5        1.06       18.92      9.32 o 
  -2  10   5        0.04        8.78      8.30 o 
   0  10   5        2.69       12.40      8.32 o 
   2  10   5       27.00       42.45      8.43 o 
 -12   0   6       35.20       47.50     15.40 o 
 -10   0   6     3012.10     2951.64     19.72 o 
  -8   0   6      381.13      372.84     13.16 o 
  -6   0   6     4261.72     4242.75     18.80 o 
  -4   0   6     1044.31     1025.37     13.57 o 
  -2   0   6     3807.33     3841.73     58.38 o 
   0   0   6      410.81      423.44      9.36 o 
   2   0   6     9015.81     8885.99    147.80 o 
   4   0   6      671.50      687.10      9.43 o 
   6   0   6     4724.70     4879.71    168.82 o 
   8   0   6      475.74      472.71     12.03 o 
  10   0   6      497.63      507.05     13.85 o 
 -11   1   6      171.50      171.37     10.35 o 
  -9   1   6      191.62      213.06     10.62 o 
  -7   1   6      251.31      235.83      9.12 o 
  -5   1   6      200.65      214.12      8.57 o 
  -3   1   6       34.51       39.68      7.78 o 
  -1   1   6      853.14      860.77      7.56 o 
   1   1   6       16.95       13.36      5.80 o 
   3   1   6      736.90      708.68      7.46 o 
   5   1   6      232.75      246.34      7.50 o 
   7   1   6       29.87       41.56      6.14 o 
   9   1   6       21.33       28.29      6.86 o 
 -10   2   6      293.05      297.37      9.81 o 
  -8   2   6      850.15      864.69     16.01 o 
  -6   2   6      956.82      969.03      8.88 o 
  -4   2   6     2207.85     2187.82     21.60 o 
  -2   2   6      386.39      386.39      7.67 o 
   0   2   6      429.04      420.71      6.82 o 
   2   2   6     1028.31      995.56      8.86 o 
   4   2   6      456.63      458.57      7.76 o 
   6   2   6     1239.17     1285.67     24.95 o 
   8   2   6      985.05      997.67     14.64 o 
  10   2   6      312.24      305.56     12.00 o 
 -11   3   6        7.98       16.29     10.36 o 
  -9   3   6      359.28      360.48      9.46 o 
  -7   3   6        6.46       14.74      8.46 o 
  -5   3   6      160.36      169.20      7.62 o 
  -3   3   6      271.47      249.23      7.79 o 
  -1   3   6       43.01       51.11      6.61 o 
   1   3   6       85.32       93.30      6.31 o 
   3   3   6      621.53      618.68     10.44 o 
   5   3   6      107.47      106.64      6.14 o 
   7   3   6        2.19       11.52      6.65 o 
   9   3   6        9.19       20.64      7.26 o 
 -10   4   6      204.50      196.32      9.96 o 
  -8   4   6     1396.35     1423.17     22.79 o 
  -6   4   6      220.67      226.02      8.36 o 
  -4   4   6     2600.42     2557.80     27.48 o 
  -2   4   6     1050.56     1046.38     14.49 o 
   0   4   6     3374.13     3326.63     37.07 o 
   2   4   6      852.75      881.30      9.37 o 
   4   4   6     1567.66     1586.00     24.65 o 
   6   4   6      428.67      434.19      7.49 o 
   8   4   6      972.47      962.85     21.36 o 
  -9   5   6       25.03       35.07      9.84 o 
  -7   5   6      477.70      505.78      9.23 o 
  -5   5   6      681.94      696.24      8.89 o 
  -3   5   6      441.92      450.68      8.08 o 
  -1   5   6      537.35      569.23     11.04 o 
   1   5   6      218.01      223.14      6.68 o 
   3   5   6        4.02       10.66      6.45 o 
   5   5   6      147.99      162.98      7.04 o 
   7   5   6       63.08       88.90      7.15 o 
  -8   6   6       41.63       47.66      9.75 o 
  -6   6   6     1014.98     1042.69     10.76 o 
  -4   6   6       41.00       41.90      8.86 o 
  -2   6   6     3507.46     3614.53     59.84 o 
   0   6   6     1011.01      977.70     15.97 o 
   2   6   6     2389.94     2408.28     42.25 o 
   4   6   6      504.39      531.49     11.71 o 
   6   6   6      967.87      971.12     12.30 o 
  -7   7   6        8.45       10.64      9.74 o 
  -5   7   6       25.07       26.48      8.98 o 
  -3   7   6      110.67      115.99      7.72 o 
  -1   7   6       70.07       76.93      7.33 o 
   1   7   6       19.03       24.49      7.29 o 
   3   7   6        5.27       12.65      7.21 o 
   5   7   6       31.07       31.57      8.14 o 
  -6   8   6      912.08      884.62     19.45 o 
  -4   8   6       64.22       79.15      8.63 o 
  -2   8   6     1291.57     1313.76     21.96 o 
   0   8   6      166.39      170.38      8.09 o 
   2   8   6      416.45      406.21      8.17 o 
   4   8   6      183.34      182.01      8.09 o 
  -3   9   6      134.67      129.13      9.18 o 
  -1   9   6       51.03       48.30      9.42 o 
   1   9   6      291.75      304.06      8.77 o 
  -9   1   7      749.12      792.75     11.68 o 
  -7   1   7      290.58      282.59      9.83 o 
  -5   1   7     3052.48     2997.65     17.69 o 
  -3   1   7     1064.58     1056.10     21.87 o 
  -1   1   7     1424.25     1401.05      8.83 o 
   1   1   7     1026.91     1033.27     15.27 o 
   3   1   7      576.97      592.43      7.38 o 
   5   1   7      735.43      773.74     13.33 o 
   7   1   7     1629.97     1653.33     33.66 o 
 -10   2   7      116.30      127.67     12.42 o 
  -8   2   7      404.89      420.96     13.48 o 
  -6   2   7      386.14      378.77      9.35 o 
  -4   2   7      177.81      183.68      8.26 o 
  -2   2   7      942.35      932.19      8.70 o 
   0   2   7        0.43        7.11      6.74 o 
   2   2   7       44.79       55.17      6.58 o 
   4   2   7      267.64      285.22      8.86 o 
   6   2   7       43.62       49.92      6.95 o 
   8   2   7      148.10      162.75      7.76 o 
  -9   3   7        2.65       24.96     10.00 o 
  -7   3   7      763.13      772.52      9.76 o 
  -5   3   7       28.78       39.72      8.51 o 
  -3   3   7     2107.29     2089.04     10.06 o 
  -1   3   7      210.91      208.90      7.64 o 
   1   3   7     2997.05     2973.54     30.94 o 
   3   3   7       86.13      100.50      6.52 o 
   5   3   7     1089.99     1160.85     16.66 o 
   7   3   7       78.60       86.81      7.42 o 
  -8   4   7       19.33       29.16      9.73 o 
  -6   4   7      301.65      293.53      8.99 o 
  -4   4   7      154.10      159.86      8.19 o 
  -2   4   7      183.23      193.53      9.72 o 
   0   4   7      311.24      294.84      8.08 o 
   2   4   7      143.37      150.18      6.83 o 
   4   4   7       65.42       68.50      7.01 o 
   6   4   7       26.05       26.40      7.80 o 
  -7   5   7     1437.34     1357.91     17.66 o 
  -5   5   7      511.99      504.44      9.37 o 
  -3   5   7      917.66      970.66     15.75 o 
  -1   5   7      607.85      620.84      9.98 o 
   1   5   7     1336.99     1391.35     14.35 o 
   3   5   7     1211.93     1170.46     19.58 o 
   5   5   7     1300.39     1323.57     24.09 o 
  -6   6   7        0.46       22.52     10.30 o 
  -4   6   7      169.51      183.35      9.87 o 
  -2   6   7       24.43       32.20      8.74 o 
   0   6   7      237.42      248.63      7.87 o 
   2   6   7      179.11      176.97      7.71 o 
   4   6   7       46.85       50.55      7.60 o 
  -5   7   7      319.67      317.59      9.85 o 
  -3   7   7       36.63       49.37      8.96 o 
  -1   7   7     1029.13     1001.84     14.58 o 
   1   7   7      123.89      128.70      7.94 o 
   3   7   7     1235.67     1180.12     22.30 o 
  -2   8   7        6.10       16.11      9.14 o 
   0   8   7      195.04      185.27      9.20 o 
  -8   0   8      360.95      364.00     24.99 o 
  -6   0   8       28.00       26.86     13.51 o 
  -4   0   8     2163.61     2091.94     16.78 o 
  -2   0   8      383.45      372.47     19.44 o 
   0   0   8     4031.59     4010.15     17.46 o 
   2   0   8      101.04      112.46     10.53 o 
   4   0   8      728.22      734.82     28.74 o 
   6   0   8      165.60      181.29     13.45 o 
  -7   1   8       60.55       72.67     10.13 o 
  -5   1   8       43.66       50.52      9.48 o 
  -3   1   8      120.90      120.45      9.48 o 
  -1   1   8      517.27      514.61      9.04 o 
   1   1   8        9.91       13.13      7.45 o 
   3   1   8      423.84      434.76      8.27 o 
   5   1   8        0.10       16.40      8.31 o 
  -8   2   8      253.15      231.66     11.00 o 
  -6   2   8      576.82      554.95     13.90 o 
  -4   2   8      370.01      373.74      9.91 o 
  -2   2   8      422.81      430.24     11.43 o 
   0   2   8     1036.49     1042.80      9.04 o 
   2   2   8      638.65      670.21      8.67 o 
   4   2   8      547.42      598.97     11.65 o 
   6   2   8      710.57      707.11     17.73 o 
  -7   3   8        1.57       20.76     10.69 o 
  -5   3   8       28.26       35.09      9.74 o 
  -3   3   8      316.99      330.26      9.38 o 
  -1   3   8       13.01       10.77      9.10 o 
   1   3   8      126.91      126.60      8.88 o 
   3   3   8       16.87       24.71      7.57 o 
   5   3   8        0.04        2.55      7.83 o 
  -6   4   8     1072.74      972.08     11.33 o 
  -4   4   8      254.65      255.57      9.31 o 
  -2   4   8      920.40      889.89     10.56 o 
   0   4   8      271.88      267.75      9.58 o 
   2   4   8     1036.12     1036.47     13.05 o 
   4   4   8      434.80      448.76      8.36 o 
  -5   5   8      195.21      195.28     10.05 o 
  -3   5   8       38.28       39.82     10.21 o 
  -1   5   8       64.29       69.11      8.88 o 
   1   5   8       23.45       31.77      8.29 o 
   3   5   8       60.07       68.53      8.76 o 
  -4   6   8     1031.84      977.42     24.57 o 
  -2   6   8      144.38      141.04      9.97 o 
   0   6   8      545.01      532.87     13.09 o 
  -5   1   9       85.68       97.58     11.02 o 
  -3   1   9      170.06      169.75     11.04 o 
  -1   1   9      424.48      387.86     10.45 o 
   1   1   9      799.27      778.36     11.02 o 
  -4   2   9       67.60       59.80     11.08 o 
  -2   2   9      152.19      159.88     10.07 o 
   0   2   9        0.11       12.88      9.35 o 
   2   2   9       97.30      108.16      9.54 o 
  -3   3   9      220.60      210.84     10.54 o 
  -1   3   9     1351.16     1316.02     14.58 o 
   1   3   9      121.61      138.87     14.37 o 
                                                 
